# Supplementary material for: Dexamethasone Selectively Inhibits Detachment of Metastatic Thyroid Cancer Cells during Random Positioning
Source: Cancers (Basel). 2023 Mar 7;15(6):1641. doi: 10.3390/cancers15061641 (PMC10046141; doi:10.3390/cancers15061641)
Supplement: Supplementary file 1 [file cancers-15-01641-s001.zip]

Archive with 2 entries (2 files):
- cancers-2247443-supplementary File S1.pdf
- cancers-2247443-supplementary.pdf
